# Supplementary material for: A Systematic Review and Meta-Analysis of Animal Studies Testing Intra-Arterial Chilled Infusates After Ischemic Stroke
Source: Front Neurol. 2021 Jan 6;11:588479. doi: 10.3389/fneur.2020.588479 (PMC7815528; doi:10.3389/fneur.2020.588479)
Supplement: Supplementary file 1 [file Table_1.XLSX]

## Sheet: Search Details
We systematically searched the PubMed database from Canada for all published English-language literature on May 21, 2020 using the following terms:
((focal ischemia OR stroke OR ischemic stroke OR MCAO OR middle cerebral artery occlusion) AND (intra-arterial saline OR saline infusion OR IACS OR SI-AC OR ICSI OR carotid infusion OR LCI OR local cooling infusion OR LEVI OR local endovascular infusion) AND (hypothermia OR local cooling OR focal hypothermia OR focal cooling OR cooling OR therapy OR therapeutic hypothermia OR stroke therapy OR ef…
Search Aspect	Studies Returned			Studies Excluded
Initial PubMed search	1327			0
Analysis of abstracts	1327			1300
Detailed analysis	27			8
Studies included	19			-

## Sheet: Methodological Quality Scale
References	Total Points	Methodological Quality Scale (MQS) Parameters
Reference	Total points (12 max)	Pre-registration	Exclusion statement	Both sexes	Aged animals	Sample size calculation	Group randomization	Comorbidity (any)	Blinded outcomes	Control body temp. statement	Blinding of ischemia/ICSI	Complete Dosing Information	Conflict of Interest
Chen, J., Fredrickson, V., Ding, Y., Cheng, H., Wang, N., Ling, F., & Ji, X. Enhanced Neuroprotection by Local Intra-Arterial Infusion of Human Albumin Solution and Local Hypothermia	5	N	N	N	N	N	Y	N	Y	Y	Y	N	Y
Chen, J., Fredrickson, V., Ding, Y., Jiang, L., Luo, Y., & Ji, X. The effect of a microcatheter-based selective intra-arterial hypothermia on hemodynamic changes following transient cerebral ischemia	6	N	Y	N	N	N	Y	N	Y	Y	N	Y	Y
Corey, S., Abraham, D.I., Kaneko, Y., Lee, J-Y., & Borlongan, C.V. Selective endovascular cooling for stroke entails brain-derived neurotrophic factor and splenic IL-10 modulation	5	N	N	Y	N	N	Y	N	Y	Y	N	Y	N
Ding, Y., Li, J., Luan, X., Lai, Q., McAllister, J.P., Philis, J.W., Clark, J.C., Guthikonda, M., & Diaz, F.G. Local saline infusion into ischemic territory induces regional brain cooling and neuroprotection in rats with transient middle cerebral artery occlusion	4	N	Y	N	N	N	N	N	Y	Y	N	Y	N
Ding, Y., Lie, J., Rafols, J.A., Philis, J.W., & Diaz, F.G. Prereperfusion Saline Infusion Into Ischemic Territory Reduces Inflammatory Injury After Transient Middle Cerebral Artery Occlusion in Rats	3	N	N	N	N	N	N	N	Y	Y	N	Y	N
Ding, Y., Yao, B., Zhou, Y., Park, H., McAllister, J.P., & Diaz, F.G. Prereperfusion flushing of ischemic territory: a therapeutic study in which histological and behavioral assessments were used to measure ischemia–reperfusion injury in rats with stroke	2	N	N	N	N	N	N	N	N	Y	N	Y	N
Duan, Y., Wu, D., Huber, M., Shi, J., An, H., Wei, W., He, X., Ding, Y., & Ji, X. New Endovascular Approach for Hypothermia With Intrajugular Cooling and Neuroprotective Effect in Ischemic Stroke	7	N	Y	N	N	N	Y	N	Y	Y	Y	Y	Y
Ji, Y-B., Wu, Y-M., Ji, Z., Song, W., Xu, S-Y., Wang, Y., & Pan, S-Y. Interrupted intracarotid artery cold saline infusion as an alternative method for neuroprotection after ischemic stroke	6	N	Y	N	N	N	Y	N	Y	Y	N	Y	Y
Ji, Y., Hu, Y., Wu, Y., Ji, Z., Song, W., Wang, S., & Pan, S. Therapeutic time window of hypothermia is broader than cerebral artery flushing in carotid saline infusion after transient focal ischemic stroke in rats	5	N	Y	N	N	N	Y	N	Y	Y	N	Y	N
Kim, E.S., Lee, S-K., Kwon, M.J., Lee, P.H., Ju, Y-S., Yoon, D.Y., Kim, H.J., & Lee, K.S. Assessment of Blood-Brain Barrier Permeability by Dynamic Contrast-Enhanced MRI in Transient Middle Cerebral Artery Occlusion Model after Localized Brain Cooling in Rats	3	N	N	N	N	N	N	N	Y	Y	N	Y	N
Kurisu, K., Abumiya, T., Ito, M., Gekka, M., Osanai, T., Schichinohe, H., Nakayama, N., Kazumata, K., & Houkin, K. Transarterial Regional Brain Hypothermia Inhibits Acute Aquaporin-4 Surge and Sequential Microvascular Events in Ischemia/Reperfusion Injury	5	N	Y	N	N	N	N	N	Y	Y	N	Y	Y
Kurisu, K., Abumiya, T., Nakamura, H., Shimbo, D., Schichinohe, H., Nakayama, N., Kazumata, K., Shimizu, H., & Houkin, K. Transarterial regional hypothermia provides robust neuroprotection in a rat model of permanent middle cerebral artery occlusion with transient collateral hypoperfusion	6	N	Y	N	N	N	Y	N	Y	Y	N	Y	Y
Li, J., Luan, X., Lai, Q., Clark, J.C., McAllister, J.P., Fessler, R., Diaz, F.G., & Ding, Y. Long-term neuroprotection induced by regional brain cooling with saline infusion into ischemic territory in rats: a behavioral analysis	4	N	Y	N	N	N	N	N	Y	Y	N	Y	N
Song, W., Wu, Y-M., Ji, Z., Ji, Y-B., Wang, S-N., & Pan, S-Y. Intra-carotid cold magnesium sulfate infusion induces selective cerebral hypothermia and neuroprotection in rats with transient middle cerebral artery occlusion	3	N	N	N	N	N	Y	N	Y	Y	N	N	N
Wang, D., Huang, Z., Li, L., Yuan, Y., Xiang, L., Wu, X., Ni, C., & Yu, W. Intracarotid cold saline infusion contributes to neuroprotection in MCAO‑induced ischemic stroke in rats via serum and glucocorticoid‑regulated kinase 1	5	N	N	N	N	N	Y	N	Y	Y	N	Y	Y
Wei, W., Wu, D., Duan, Y., Elkin, K.B., Chandra, A., Guan, L., Peng, C., He, X., Wu, C., Ji, X., & Ding, Y. Neuroprotection by mesenchymal stem cell (MSC) administration is enhanced by local cooling infusion (LCI) in ischemia	7	N	Y	N	N	N	Y	N	Y	Y	Y	Y	Y
Wu, D., Zhi, X., Duan, Y., Zhang, M., An, H., Wei, W., Dong, K., Zhang, Y., Shi, J., He, X., Zhang, J., Wu, C., Meng, R., Ding, Y., & Ji, X. Inflammatory cytokines are involved in dihydrocapsaicin (DHC) and regional cooling infusion (RCI)-induced neuroprotection in ischemic rat	7	N	Y	N	N	N	Y	N	Y	Y	Y	Y	Y
Wu, H., Hiang, L-D., Wrede, K.H., Hi, X-M., Zhao, X-Q., Tian, X., Gao, Y-D., & Ling, F. Local hypothermia and optimal temperature for stroke therapy in rats	3	N	N	N	N	N	Y	N	N	Y	N	Y	N
Zhao, W-H., Ji, X-M., Ling, F., Ding, Y-C., Xing, C.H., Wu, H., Guo, M., Xuan, Y., Guan, B., & Jiang, L-L. Local mild hypothermia induced by intra-arterial cold saline infusion prolongs the time window of onset of reperfusion injury after transient focal ischemia in rats	4	N	Y	N	N	N	N	N	Y	Y	N	Y	N

## Sheet: Figure 2 
Sex of Animal			Anesthetic Distribution			Latest Assessment of Infarct Volume (d)			Latest Assessment of Behaviour (d)			Study Parameters			Methodological Quality Scale (MQS) Histogram
Sex	Percent	Raw	Type	Percent	Raw	Day	Percent	Raw	Day	Percent	Raw	Parameter	Percent	Raw	Score	Percent	Raw
Male	0.79	15	Halothane	0.42	8	1	0.11	2	<1	0.05	1	Group size	1	19	1	0	0
Female	0	0	Isoflurane	0.16	3	2	0.58	11	1	0.05	1	Randomization	0.63	12	2	0.05	1
Both	0.05	1	Enflurane	0.21	4	21	0.05	1	2	0.47	9	Exclusions	0.58	11	3	0.21	4
Not Stated	0.16	3	Chloral hydrate	0.16	3	28	0.16	3	9	0.05	1	Conflict of Interest	0.47	9	4	0.16	3
			Xylazine/Zoletil	0.05	1	Unknown	0.11	2	21	0.05	1	Complete blinding	0.26	5	5	0.26	5
									28	0.26	5	Any mention of blinding	0.89	17	6	0.16	3
									Unknown	0.05	1	Mortality	0.11	2	7	0.16	3
												Power Analysis	0	0	8	0	0
															9	0	0
															10	0	0
															11	0	0
															12	0	0

## Sheet: LV.CSV
Reference	Experimental Parameters			Infusion Parameters			Control Values				Treatment (Tx) Values				Statistical Summary
Reference	MCAO Duration (h)	Survival (d)	MQS Score	Temp. (℃)	Dose (mL)	Rate	Mean	SD	SEM	N	Mean	SD	SEM	N	Raw Mean Difference	Pooled Std. Dev.	Normalized Mean Difference	Control Normalized Standard Deviation	Tx Normalized Standard Deviation	SEi
Duan, Y., Wu, D., Huber, M., Shi, J., An, H., Wei, W., He, X., Ding, Y., & Ji, X. New Endovascular Approach for Hypothermia With Intrajugular Cooling and Neuroprotective Effect in Ischemic Stroke	2	1	7	0	6	0.2	49.3	0.149666	0.04	14	35.1	0.261916	0.07	14	14.2	0.213307	28.8032	0.303583	0.746199	0.215303
Kurisu, K., Abumiya, T., Ito, M., Gekka, M., Osanai, T., Schichinohe, H., Nakayama, N., Kazumata, K., & Houkin, K. Transarterial Regional Brain Hypothermia Inhibits Acute Aquaporin-4 Surge and Sequential Microvascular Events in Ischemia/Reperfusion Injury	2	1	5	10	6.2	0.413	53.9	8.9	2.56921	12	15.1	13.7	3.95485	12	38.8	11.5521	71.9852	16.5121	90.7285	26.6213
Wei, W., Wu, D., Duan, Y., Elkin, K.B., Chandra, A., Guan, L., Peng, C., He, X., Wu, C., Ji, X., & Ding, Y. Neuroprotection by mesenchymal stem cell (MSC) administration is enhanced by local cooling infusion (LCI) in ischemia	1.5	1	7	4	3	0.6	42.7	6.50538	2.3	8	28.8	12.6491	4	10	13.9	10.417	32.5527	15.2351	43.9205	14.8968
Chen, J., Fredrickson, V., Ding, Y., Cheng, H., Wang, N., Ling, F., & Ji, X. Enhanced Neuroprotection by Local Intra-Arterial Infusion of Human Albumin Solution and Local Hypothermia	2	2	5	0	2.5	-	61.6	30.547	10.8	8	41.7	22.1702	6.4	12	19.9	25.7537	32.3052	49.5893	53.1661	23.3011
Chen, J., Fredrickson, V., Ding, Y., Jiang, L., Luo, Y., & Ji, X. The effect of a microcatheter-based selective intra-arterial hypothermia on hemodynamic changes following transient cerebral ischemia	2	2	6	0	2.5	0.25	63.7	27.1956	8.6	10	37.6	16.7601	5.3	10	26.1	22.5887	40.9733	42.6932	44.5747	19.5182
Ding, Y., Li, J., Luan, X., Lai, Q., McAllister, J.P., Philis, J.W., Clark, J.C., Guthikonda, M., & Diaz, F.G. Local saline infusion into ischemic territory induces regional brain cooling and neuroprotection in rats with transient middle cerebral artery occlusion	3	2	4	20	6	0.6	54.2	5.37401	1.9	8	3.8	7.35391	2.6	8	50.4	6.4405	92.9889	9.91515	193.524	68.5108
Ding, Y., Yao, B., Zhou, Y., Park, H., McAllister, J.P., & Diaz, F.G. Prereperfusion flushing of ischemic territory: a therapeutic study in which histological and behavioral assessments were used to measure ischemia–reperfusion injury in rats with stroke	2	2	2	23	10	3	45.3	12.98	3.6	13	11.4	5.88897	1.7	12	3.9	10.222	25.4902	84.8365	51.6577	27.8569
Ding, Y., Lie, J., Rafols, J.A., Philis, J.W., & Diaz, F.G. Prereperfusion Saline Infusion Into Ischemic Territory Reduces Inflammatory Injury After Transient Middle Cerebral Artery Occlusion in Rats	2	2	3	23	7	2	48	6.32456	2	10	13	6.32456	2	10	35	6.32456	72.9167	13.1762	48.6504	15.9389
Ji, Y., Hu, Y., Wu, Y., Ji, Z., Song, W., Wang, S., & Pan, S. Therapeutic time window of hypothermia is broader than cerebral artery flushing in carotid saline infusion after transient focal ischemic stroke in rats	2	2	5	10	-	0.3	46.4	11.8983	3.3	13	20.2	14.0617	3.9	13	26.2	13.025	56.4655	25.6429	69.6121	20.5752
Ji, Y-B., Wu, Y-M., Ji, Z., Song, W., Xu, S-Y., Wang, Y., & Pan, S-Y. Interrupted intracarotid artery cold saline infusion as an alternative method for neuroprotection after ischemic stroke	3	2	6	10	7.5	0.25	50.5	19.1094	5.3	13	33.8	13.7011	3.8	13	16.7	16.6266	33.0693	37.8404	40.5358	15.3799
Kurisu, K., Abumiya, T., Nakamura, H., Shimbo, D., Schichinohe, H., Nakayama, N., Kazumata, K., Shimizu, H., & Houkin, K. Transarterial regional hypothermia provides robust neuroprotection in a rat model of permanent middle cerebral artery occlusion with transient collateral hypoperfusion	0	2	6	4	5.6	0.373	34.9611	9.0896	3.21366	8	15.7	5.9	2.08596	8	19.2611	7.6626	55.093	25.9992	37.5796	16.1562
Song, W., Wu, Y-M., Ji, Z., Ji, Y-B., Wang, S-N., & Pan, S-Y. Intra-carotid cold magnesium sulfate infusion induces selective cerebral hypothermia and neuroprotection in rats with transient middle cerebral artery occlusion	3	2	3	15	8	0.4	49.0099	12.392	3.57727	12	25.6886	23.6027	6.81352	12	23.3213	18.8501	47.5848	25.2847	91.88	27.5095
Wang, D., Huang, Z., Li, L., Yuan, Y., Xiang, L., Wu, X., Ni, C., & Yu, W. Intracarotid cold saline infusion contributes to neuroprotection in MCAO‑induced ischemic stroke in rats via serum and glucocorticoid‑regulated kinase 1	2	2	5	10	-	0.3	43.6384	35.5004	7.24649	24	20.0987	21.2637	4.17015	26	23.5397	28.972	53.9426	81.3512	105.796	26.5752
Wu, H., Hiang, L-D., Wrede, K.H., Hi, X-M., Zhao, X-Q., Tian, X., Gao, Y-D., & Ling, F. Local hypothermia and optimal temperature for stroke therapy in rats	3	2	3	10	6	0.6	40	38.7298	10	7.5	12	23.2379	6	15	28	31.9374	70	96.8246	193.649	55.9017
Wu, H., Hiang, L-D., Wrede, K.H., Hi, X-M., Zhao, X-Q., Tian, X., Gao, Y-D., & Ling, F. Local hypothermia and optimal temperature for stroke therapy in rats	3	2	3	20	6	0.6	40	38.7298	10	7.5	26	30.9839	8	15	14	35.0714	35	96.8246	119.169	39.6452
Zhao, W-H., Ji, X-M., Ling, F., Ding, Y-C., Xing, C.H., Wu, H., Guo, M., Xuan, Y., Guan, B., & Jiang, L-L. Local mild hypothermia induced by intra-arterial cold saline infusion prolongs the time window of onset of reperfusion injury after transient focal ischemia in rats	1.5	2	4	20	6	0.6	29.8	2.2	0.831522	7	16.79	2.51	0.948691	7	13.01	2.36009	43.6577	7.38255	14.9494	6.30177
Zhao, W-H., Ji, X-M., Ling, F., Ding, Y-C., Xing, C.H., Wu, H., Guo, M., Xuan, Y., Guan, B., & Jiang, L-L. Local mild hypothermia induced by intra-arterial cold saline infusion prolongs the time window of onset of reperfusion injury after transient focal ischemia in rats	2	2	4	20	6	0.6	34.29	2.14	0.808844	7	23.09	4.63	1.74998	7	11.2	3.6067	32.6626	6.24089	20.052	7.93753
Zhao, W-H., Ji, X-M., Ling, F., Ding, Y-C., Xing, C.H., Wu, H., Guo, M., Xuan, Y., Guan, B., & Jiang, L-L. Local mild hypothermia induced by intra-arterial cold saline infusion prolongs the time window of onset of reperfusion injury after transient focal ischemia in rats	2.5	2	4	20	6	0.6	47.31	4.72	1.78399	7	25.19	7.82	2.95568	7	22.12	6.45875	46.7554	9.97675	31.0441	12.3246
Zhao, W-H., Ji, X-M., Ling, F., Ding, Y-C., Xing, C.H., Wu, H., Guo, M., Xuan, Y., Guan, B., & Jiang, L-L. Local mild hypothermia induced by intra-arterial cold saline infusion prolongs the time window of onset of reperfusion injury after transient focal ischemia in rats	3	2	4	20	6	0.6	50.17	8.08	3.05395	7	43.3	2.62	0.990267	7	6.87	6.00628	13.6934	16.1052	6.05081	6.50265
Wu, D., Zhi, X., Duan, Y., Zhang, M., An, H., Wei, W., Dong, K., Zhang, Y., Shi, J., He, X., Zhang, J., Wu, C., Meng, R., Ding, Y., & Ji, X. Inflammatory cytokines are involved in dihydrocapsaicin (DHC) and regional cooling infusion (RCI)-induced neuroprotection in ischemic rat	2	21	7	4	6	0.6	140	30	12.2475	6	92	10	4.08248	6	48	22.3607	34.2857	21.4286	10.8696	9.80927
Li, J., Luan, X., Lai, Q., Clark, J.C., McAllister, J.P., Fessler, R., Diaz, F.G., & Ding, Y. Long-term neuroprotection induced by regional brain cooling with saline infusion into ischemic territory in rats: a behavioral analysis	3	28	4	20	6	0.6	46	8.48528	3	8	20	8.48528	3	8	26	8.48528	56.5217	18.4463	42.4264	16.3564

## Sheet: Behav.CSV
Reference	Experimental Parameters					Infusion Parameters			Statistical Summary
Reference	MCAO Duration (h)	MQS Score	Control N	Treatment N	Total N	Temp. (℃)	Dose (mL)	Rate	Effect Size Sum	Combined Effect Size	# of tests	SEi	Summed Weights	Variance
Chen, J., Fredrickson, V., Ding, Y., Cheng, H., Wang, N., Ling, F., & Ji, X. Enhanced Neuroprotection by Local Intra-Arterial Infusion of Human Albumin Solution and Local Hypothermia	2	5	8	12	20	0	2.5	-	0.163477	59.7374	5	42.7445	0.002737	365.419
Chen, J., Fredrickson, V., Ding, Y., Jiang, L., Luo, Y., & Ji, X. The effect of a microcatheter-based selective intra-arterial hypothermia on hemodynamic changes following transient cerebral ischemia	2	6	10	10	20	0	2.5	0.25	0.095499	74.5797	1	27.9455	0.00128	780.951
Corey, S., Abraham, D.I., Kaneko, Y., Lee, J-Y., & Borlongan, C.V. Selective endovascular cooling for stroke entails brain-derived neurotrophic factor and splenic IL-10 modulation	1	5	3	4	7	6	5	1	0.334403	11.9499	1	5.97789	0.027984	35.7351
Ding, Y., Li, J., Luan, X., Lai, Q., McAllister, J.P., Philis, J.W., Clark, J.C., Guthikonda, M., & Diaz, F.G. Local saline infusion into ischemic territory induces regional brain cooling and neuroprotection in rats with transient middle cerebral artery occlusion	3	4	8	8	16	20	6	0.6	0.620498	60.5302	4	19.7536	0.010251	97.5509
Ding, Y., Lie, J., Rafols, J.A., Philis, J.W., & Diaz, F.G. Prereperfusion Saline Infusion Into Ischemic Territory Reduces Inflammatory Injury After Transient Middle Cerebral Artery Occlusion in Rats	2	3	10	10	20	23	7	2	0.016316	83.8404	1	71.6833	0.000195	5138.5
Ding, Y., Yao, B., Zhou, Y., Park, H., McAllister, J.P., & Diaz, F.G. Prereperfusion flushing of ischemic territory: a therapeutic study in which histological and behavioral assessments were used to measure ischemia–reperfusion injury in rats with stroke	2	2	12	11	23	23	10	3	0.126485	75.5202	4	48.8699	0.001675	597.067
Duan, Y., Wu, D., Huber, M., Shi, J., An, H., Wei, W., He, X., Ding, Y., & Ji, X. New Endovascular Approach for Hypothermia With Intrajugular Cooling and Neuroprotective Effect in Ischemic Stroke	2	7	8	8	16	0	6	2	0.044267	33.1275	4	54.7122	0.001336	748.357
Ji, Y-B., Wu, Y-M., Ji, Z., Song, W., Xu, S-Y., Wang, Y., & Pan, S-Y. Interrupted intracarotid artery cold saline infusion as an alternative method for neuroprotection after ischemic stroke	3	6	13	13	26	10	7.5	0.25	0.014671	4.96608	1	18.3984	0.002954	338.502
Ji, Y., Hu, Y., Wu, Y., Ji, Z., Song, W., Wang, S., & Pan, S. Therapeutic time window of hypothermia is broader than cerebral artery flushing in carotid saline infusion after transient focal ischemic stroke in rats	2	5	13	13	26	10	-	0.25	0.132688	44.3313	1	18.2785	0.002993	334.103
Kim, E.S., Lee, S-K., Kwon, M.J., Lee, P.H., Ju, Y-S., Yoon, D.Y., Kim, H.J., & Lee, K.S. Assessment of Blood-Brain Barrier Permeability by Dynamic Contrast-Enhanced MRI in Transient Middle Cerebral Artery Occlusion Model after Localized Brain Cooling in Rats	1	3	10	10	20	20	6	0.6	0	0	1	24.218	0.01108	90.2514
Kurisu, K., Abumiya, T., Ito, M., Gekka, M., Osanai, T., Schichinohe, H., Nakayama, N., Kazumata, K., & Houkin, K. Transarterial Regional Brain Hypothermia Inhibits Acute Aquaporin-4 Surge and Sequential Microvascular Events in Ischemia/Reperfusion Injury	2	5	7	7	14	10	6	0.4	0.177376	55.5556	1	17.6977	0.003193	313.209
Kurisu, K., Abumiya, T., Nakamura, H., Shimbo, D., Schichinohe, H., Nakayama, N., Kazumata, K., Shimizu, H., & Houkin, K. Transarterial regional hypothermia provides robust neuroprotection in a rat model of permanent middle cerebral artery occlusion with transient collateral hypoperfusion	1	6	8	8	16	4	5	0.333	1.32624	35.9693	1	5.2078	0.036872	27.1212
Li, J., Luan, X., Lai, Q., Clark, J.C., McAllister, J.P., Fessler, R., Diaz, F.G., & Ding, Y. Long-term neuroprotection induced by regional brain cooling with saline infusion into ischemic territory in rats: a behavioral analysis	3	4	8	8	16	20	6	0.6	0.414659	67.2432	5	28.475	0.006167	162.165
Song, W., Wu, Y-M., Ji, Z., Ji, Y-B., Wang, S-N., & Pan, S-Y. Intra-carotid cold magnesium sulfate infusion induces selective cerebral hypothermia and neuroprotection in rats with transient middle cerebral artery occlusion	3	3	8	8	16	15	8	0.4	0.055036	28.7053	1	22.838	0.001917	521.574
Wei, W., Wu, D., Duan, Y., Elkin, K.B., Chandra, A., Guan, L., Peng, C., He, X., Wu, C., Ji, X., & Ding, Y. Neuroprotection by mesenchymal stem cell (MSC) administration is enhanced by local cooling infusion (LCI) in ischemia	1.5	7	8	10	18	4	3	0.6	0.283495	32.0415	4	21.2625	0.008848	113.023
Wu, D., Zhi, X., Duan, Y., Zhang, M., An, H., Wei, W., Dong, K., Zhang, Y., Shi, J., He, X., Zhang, J., Wu, C., Meng, R., Ding, Y., & Ji, X. Inflammatory cytokines are involved in dihydrocapsaicin (DHC) and regional cooling infusion (RCI)-induced neuroprotection in ischemic rat	2	7	6	6	12	4	6	0.6	1.01742	20.1552	2	6.29445	0.050479	19.8101
Zhao, W-H., Ji, X-M., Ling, F., Ding, Y-C., Xing, C.H., Wu, H., Guo, M., Xuan, Y., Guan, B., & Jiang, L-L. Local mild hypothermia induced by intra-arterial cold saline infusion prolongs the time window of onset of reperfusion injury after transient focal ischemia in rats	1.5	4	7	7	14	20	6	0.6	0.094071	41.3984	1	20.9779	0.002272	440.074
Zhao, W-H., Ji, X-M., Ling, F., Ding, Y-C., Xing, C.H., Wu, H., Guo, M., Xuan, Y., Guan, B., & Jiang, L-L. Local mild hypothermia induced by intra-arterial cold saline infusion prolongs the time window of onset of reperfusion injury after transient focal ischemia in rats	2	4	7	7	14	20	6	0.6	0.420416	51.6393	1	11.0828	0.008141	122.829
Zhao, W-H., Ji, X-M., Ling, F., Ding, Y-C., Xing, C.H., Wu, H., Guo, M., Xuan, Y., Guan, B., & Jiang, L-L. Local mild hypothermia induced by intra-arterial cold saline infusion prolongs the time window of onset of reperfusion injury after transient focal ischemia in rats	2.5	4	7	7	14	20	6	0.6	0.367227	58.2182	1	12.5911	0.006308	158.535
Zhao, W-H., Ji, X-M., Ling, F., Ding, Y-C., Xing, C.H., Wu, H., Guo, M., Xuan, Y., Guan, B., & Jiang, L-L. Local mild hypothermia induced by intra-arterial cold saline infusion prolongs the time window of onset of reperfusion injury after transient focal ischemia in rats	3	4	7	7	14	20	6	0.6	0.547874	15.6887	1	5.35122	0.034922	28.6355

## Sheet: Edema.CSV
Reference	Experimental Parameters				Infusion Parameters			Control Values				Treatment (Tx) Values					Statistical Summary
Reference	Method	MCAO Duration (h)	Survival (d)	MQS Score	Temp. (℃)	Volume (mL)	Rate	Mean	SD	SEM	N	Mean	SD	SEM	N	Raw Mean Difference	Pooled Std. Dev.	Normalized Mean Difference	Control Normalized Standard Deviation	Tx Normalized Standard Deviation	SEi	Glass's delta
Chen, J., Fredrickson, V., Ding, Y., Jiang, L., Luo, Y., & Ji, X. The effect of a microcatheter-based selective intra-arterial hypothermia on hemodynamic changes following transient cerebral ischemia	Histological	2	2	6	0	2.5	0.25	15.4	10.1193	3.2	10	7.8	8.22192	2.6	10	7.6	9.21954	49.3507	65.7097	105.409	39.2796	0.789505
Kurisu, K., Abumiya, T., Ito, M., Gekka, M., Osanai, T., Schichinohe, H., Nakayama, N., Kazumata, K., & Houkin, K. Transarterial Regional Brain Hypothermia Inhibits Acute Aquaporin-4 Surge and Sequential Microvascular Events in Ischemia/Reperfusion Injury	Histological	2	1	5	10	6	0.4	24.7	6.6	2.49457	7	10	9.9	3.74185	7	14.7	8.41338	59.5142	26.7206	99	38.7575	1.63569
Kurisu, K., Abumiya, T., Nakamura, H., Shimbo, D., Schichinohe, H., Nakayama, N., Kazumata, K., Shimizu, H., & Houkin, K. Transarterial regional hypothermia provides robust neuroprotection in a rat model of permanent middle cerebral artery occlusion with transient collateral hypoperfusion	Histological	0	2	6	4	5.6	0.373	13.472	6.19516	2.19032	8	5.07564	3.10893	1.09917	8	8.39637	4.9013	62.3245	45.9854	61.2519	27.0796	1.61965
Wang, D., Huang, Z., Li, L., Yuan, Y., Xiang, L., Wu, X., Ni, C., & Yu, W. Intracarotid cold saline infusion contributes to neuroprotection in MCAO‑induced ischemic stroke in rats via serum and glucocorticoid‑regulated kinase 1	Histological	2	2	5	10	-	0.33	31.879	18.7547	3.82829	24	15.4644	8.61767	1.69006	26	16.4147	14.3952	51.4905	58.8309	55.726	16.2373	1.12238
Ji, Y., Hu, Y., Wu, Y., Ji, Z., Song, W., Wang, S., & Pan, S. Therapeutic time window of hypothermia is broader than cerebral artery flushing in carotid saline infusion after transient focal ischemic stroke in rats	Wet-Dry Weight	2	2	5	10	-	0.33	82.3	0.67082	0.3	5	81.2	0.67082	0.3	5	1.1	0.67082	1.33657	0.815092	0.826133	0.519013	1.48109
Ji, Y-B., Wu, Y-M., Ji, Z., Song, W., Xu, S-Y., Wang, Y., & Pan, S-Y. Interrupted intracarotid artery cold saline infusion as an alternative method for neuroprotection after ischemic stroke	Wet-Dry Weight	3	2	6	10	7.5	0.25	82.7	0.67082	0.3	5	81.6	0.447214	0.2	5	1.1	0.570088	1.33011	0.811149	0.548056	0.437796	1.7428
Song, W., Wu, Y-M., Ji, Z., Ji, Y-B., Wang, S-N., & Pan, S-Y. Intra-carotid cold magnesium sulfate infusion induces selective cerebral hypothermia and neuroprotection in rats with transient middle cerebral artery occlusion	Wet-Dry Weight	3	2	3	15	8	0.4	82.4277	3.48397	1.42232	6	81.0372	2.56567	1.04743	6	1.39051	3.05947	1.68695	4.22669	3.16604	2.15595	0.419534
Wu, W., Hiang, L-D., Wrede, K.H., Hi, X-M., Zhao, X-Q., Tian, X., Gao, Y-D., & Ling, F. Local hypothermia and optimal temperature for stroke therapy in rats	Wet-Dry Weight	3	2	3	10	6	0.6	82	6.78822	2.4	4	82.3	9.89949	3.5	8	-0.3	8.48764	-0.36585	8.27832	12.0285	5.93451	0.033418
Wu, W., Hiang, L-D., Wrede, K.H., Hi, X-M., Zhao, X-Q., Tian, X., Gao, Y-D., & Ling, F. Local hypothermia and optimal temperature for stroke therapy in rats	Wet-Dry Weight	3	2	3	10	6	0.6	82	6.78822	2.4	4	80.1	18.9505	6.7	8	1.9	14.2338	2.31707	8.27832	23.6585	9.33264	0.126204
Duan (2020, below) not included in final analysis owing to extreme effect size estimate and statistical leverage on meta-analysis model
Duan, Y., Wu, D., Huber, M., Shi, J., An, H., Wei, W., He, X., Ding, Y., & Ji, X. New Endovascular Approach for Hypothermia With Intrajugular Cooling and Neuroprotective Effect in Ischemic Stroke	Histological	2	1	7	0	6	0.2	21.8	0.299333	0.08	14	8.5	0.11225	0.03	14	13.3	0.226053	61.0092	1.37309	1.32058	0.509153	57.1221

## Sheet: Behavior_Individual_Level
Study	Link	Test	Assessment Time (d)	Control Mean	Control SD	Control SE	Control n	Trt mean	Trt SD	Trt SEM	Trt n	Comment
Chen, J., Fredrickson, V., Ding, Y., Cheng, H., Wang, N., Ling, F., & Ji, X. Enhanced Neuroprotection by Local Intra-Arterial Infusion of Human Albumin Solution and Local Hypothermia	https://www-ahajournals-org.login.ezproxy.library.ualberta.ca/doi/full/10.1161/strokeaha.112.675462	NDS	2	3.09586	0.874853	0.309307	8	1.21029	0.704661	0.203418	12
		Forelimb fault	2	1.055	2.06239	0.729167	8	0.7	1.77646	0.512821	12
		Ladder climbing	2	1.068	23.8018	8.41521	8	0.737	26.1866	7.55943	12
		Parallel bars	2	1.079	3.62117	1.28028	8	0.666	4.14733	1.19723	12
		Rope climbing	2	1.124	53.2791	18.837	8	0.831	53.3375	15.3972	12
Chen, J., Fredrickson, V., Ding, Y., Jiang, L., Luo, Y., & Ji, X. The effect of a microcatheter-based selective intra-arterial hypothermia on hemodynamic changes following transient cerebral ischemia	https://www-tandfonline-com.login.ezproxy.library.ualberta.ca/doi/full/10.1179/1743132814Y.0000000451	NDS	2	3.09491	0.987291	0.312209	10	0.786735	0.64837	0.205033	10
Corey, S., Abraham, D.I., Kaneko, Y., Lee, J-Y., & Borlongan, C.V. Selective endovascular cooling for stroke entails brain-derived neurotrophic factor and splenic IL-10 modulation	https://www-sciencedirect-com.login.ezproxy.library.ualberta.ca/science/article/pii/S0006899319304342	EBST	0.125	97.712	2.28797	1.32096	3	86.0355	10.0197	5.00986	4
Ding, Y., Li, J., Luan, X., Lai, Q., McAllister, J.P., Philis, J.W., Clark, J.C., Guthikonda, M., & Diaz, F.G. Local saline infusion into ischemic territory induces regional brain cooling and neuroprotection in rats with transient middle cerebral artery occlusion	https://academic-oup-com.login.ezproxy.library.ualberta.ca/neurosurgery/article/54/4/956/2727139	Foot fault	28	1.69638	2.09391	0.74031	8	0.275194	0.263109	0.0930233	8
		Parallel bars	28	4.20706	3.38471	1.19668	8	0.625346	0.846178	0.299169	8
		Ladder climbing	28	43.9679	22.2485	7.86602	8	18.4147	7.50189	2.65232	8
		Rope climbing	28	69.7149	1.19469	0.422386	8	27.434	9.19911	3.25238	8
Ding, Y., Lie, J., Rafols, J.A., Philis, J.W., & Diaz, F.G. Prereperfusion Saline Infusion Into Ischemic Territory Reduces Inflammatory Injury After Transient Middle Cerebral Artery Occlusion in Rats	https://www-ahajournals-org.login.ezproxy.library.ualberta.ca/doi/full/10.1161/01.str.0000028237.15541.cc	NDS	2	1.79447	0.6676	0.211114	10	0.289978	0.648417	0.205047	10
Ding, Y., Yao, B., Zhou, Y., Park, H., McAllister, J.P., & Diaz, F.G. Prereperfusion flushing of ischemic territory: a therapeutic study in which histological and behavioral assessments were used to measure ischemia–reperfusion injury in rats with stroke	https://thejns-org.login.ezproxy.library.ualberta.ca/view/journals/j-neurosurg/96/2/article-p310.xml	Foot fault	28	2.4162	1.45408	0.419757	12	0.321863	0.496854	0.149807	11
		Parallel bars	28	3.2132	1.87007	0.539842	12	0.723844	1.09445	0.329988	11
		Rope climbing	28	3.31096	1.60065	0.462067	12	0.991258	1.34612	0.405869	11
		Ladder climbing	28	2.79976	1.73932	0.502098	12	0.903777	1.61059	0.485612	11
Duan, Y., Wu, D., Huber, M., Shi, J., An, H., Wei, W., He, X., Ding, Y., & Ji, X. New Endovascular Approach for Hypothermia With Intrajugular Cooling and Neuroprotective Effect in Ischemic Stroke	https://www-ahajournals-org.login.ezproxy.library.ualberta.ca/doi/full/10.1161/STROKEAHA.119.026523	Longa	28	2.6	1.9799	0.7	8	1.2	2.26274	0.8	8
		12 score	28	7.8	3.67696	1.3	8	5.5	4.80833	1.7	8
		Beam	28	2.8	2.26274	0.8	8	2	3.67696	1.3	8
		Grid walking	28	3.9	5.09117	1.8	8	2.7	3.9598	1.4	8
Ji, Y-B., Wu, Y-M., Ji, Z., Song, W., Xu, S-Y., Wang, Y., & Pan, S-Y. Interrupted intracarotid artery cold saline infusion as an alternative method for neuroprotection after ischemic stroke	https://thejns.org/focus/view/journals/neurosurg-focus/33/1/2012.5.focus1215.xml	NDS	2	6.64922	3.27896	0.909419	13	6.97943	3.09679	0.858896	13
Ji, Y., Hu, Y., Wu, Y., Ji, Z., Song, W., Wang, S., & Pan, S. Therapeutic time window of hypothermia is broader than cerebral artery flushing in carotid saline infusion after transient focal ischemic stroke in rats	https://www-tandfonline-com.login.ezproxy.library.ualberta.ca/doi/full/10.1179/1743132812Y.0000000061	NDS	2	6.80358	2.16118	0.599403	13	3.78746	2.18701	0.606567	13
Kim, E.S., Lee, S-K., Kwon, M.J., Lee, P.H., Ju, Y-S., Yoon, D.Y., Kim, H.J., & Lee, K.S. Assessment of Blood-Brain Barrier Permeability by Dynamic Contrast-Enhanced MRI in Transient Middle Cerebral Artery Occlusion Model after Localized Brain Cooling in Rats	https://synapse.koreamed.org/DOIx.php?id=10.3348/kjr.2016.17.5.715	Rotarod	1	-	-	-	-	-	-	-	-	Reported non-signficant change in behavior. Had to estimate effect size
Kurisu, K., Abumiya, T., Ito, M., Gekka, M., Osanai, T., Schichinohe, H., Nakayama, N., Kazumata, K., & Houkin, K. Transarterial Regional Brain Hypothermia Inhibits Acute Aquaporin-4 Surge and Sequential Microvascular Events in Ischemia/Reperfusion Injury	https://academic.oup.com/neurosurgery/article-abstract/79/1/125/2281567	NDS (corrected)	1	5.4	2.38118	0.9	7	8.4	1.32288	0.5	7
Kurisu, K., Abumiya, T., Nakamura, H., Shimbo, D., Schichinohe, H., Nakayama, N., Kazumata, K., Shimizu, H., & Houkin, K. Transarterial regional hypothermia provides robust neuroprotection in a rat model of permanent middle cerebral artery occlusion with transient collateral hypoperfusion	https://www.sciencedirect.com/science/article/pii/S0006899316306369?casa_token=3DcZoZqNMRwAAAAA:usp1g2o0QiPVl9rHD7zMeVu2JEw1ulWgmrREKrHSqEQmMrB_Gsnrww07K_N7prNI9K_XMoPEO4Y	NDS (corrected)	2	8.62137	0.882695	0.31208	8	5.52033	0.584592	0.206684	8
Li, J., Luan, X., Lai, Q., Clark, J.C., McAllister, J.P., Fessler, R., Diaz, F.G., & Ding, Y. Long-term neuroprotection induced by regional brain cooling with saline infusion into ischemic territory in rats: a behavioral analysis	https://www-tandfonline-com.login.ezproxy.library.ualberta.ca/doi/pdf/10.1179/016164104225015903?needAccess=true	NDS	2	2.06632	0.219968	0.0777706	8	0.429898	0.806551	0.285159	8
		Foot fault	28	1.70965	1.82694	0.645921	8	0.397967	0.227929	0.0805852	8
		Parallel bars	28	4.20198	3.04686	1.07723	8	0.643564	0.492874	0.174257	8
		Ladder climbing	28	45.1231	19.2454	6.80428	8	19.1594	4.30489	1.52201	8
		Rope climbing	28	69.9471	2.33625	0.825988	8	27.8821	4.72948	1.67212	8
Song, W., Wu, Y-M., Ji, Z., Ji, Y-B., Wang, S-N., & Pan, S-Y. Intra-carotid cold magnesium sulfate infusion induces selective cerebral hypothermia and neuroprotection in rats with transient middle cerebral artery occlusion	https://link-springer-com.login.ezproxy.library.ualberta.ca/article/10.1007/s10072-012-1064-3	NDS	2	10.8506	3.28058	1.15986	8	7.73588	4.41588	1.56125	8
Wei, W., Wu, D., Duan, Y., Elkin, K.B., Chandra, A., Guan, L., Peng, C., He, X., Wu, C., Ji, X., & Ding, Y. Neuroprotection by mesenchymal stem cell (MSC) administration is enhanced by local cooling infusion (LCI) in ischemia	https://www-sciencedirect-com.login.ezproxy.library.ualberta.ca/science/article/pii/S0006899319304603	NDS	1	10.6	1.13137	0.4	8	7.1	2.84605	0.9	10
		Rotarod	28	25.3	39.598	14	8	99	120.491	42.6	8
		Foot fault	28	5	3.11127	1.1	8	3.3	1.69706	0.6	8
Wu, D., Zhi, X., Duan, Y., Zhang, M., An, H., Wei, W., Dong, K., Zhang, Y., Shi, J., He, X., Zhang, J., Wu, C., Meng, R., Ding, Y., & Ji, X. Inflammatory cytokines are involved in dihydrocapsaicin (DHC) and regional cooling infusion (RCI)-induced neuroprotection in ischemic rat	https://www-sciencedirect-com.login.ezproxy.library.ualberta.ca/science/article/pii/S0006899318306590	Grid walking (%)	21	27.1063	5.02615	2.05192	6	19.233	4.5032	1.83842	6
		Beam	21	3.03874	0.125837	0.0513729	6	2.46781	0.270318	0.110357	6
Zhao, W-H., Ji, X-M., Ling, F., Ding, Y-C., Xing, C.H., Wu, H., Guo, M., Xuan, Y., Guan, B., & Jiang, L-L. Local mild hypothermia induced by intra-arterial cold saline infusion prolongs the time window of onset of reperfusion injury after transient focal ischemia in rats	https://www-tandfonline-com.login.ezproxy.library.ualberta.ca/doi/abs/10.1179/174313208X327982	NDS	2	3.37032	0.572319	0.216316	7	1.97506	1.04364	0.394459	7
		NDS	2	4.98113	0.868543	0.328278	7	2.40891	0.567894	0.214644	7
		NDS	2	7.85162	0.804239	0.303974	7	3.28055	1.0399	0.393045	7
		NDS	2	9.00275	0.884133	0.334171	7	7.59034	0.774075	0.292573	7
